# Supplementary material for: Risk of Esophageal and Gastric Cancer in Patients with Type 2 Diabetes Receiving Glucagon-like Peptide-1 Receptor Agonists (GLP-1 RAs): A National Analysis
Source: Cancers (Basel). 2024 Sep 22;16(18):3224. doi: 10.3390/cancers16183224 (PMC11430483; doi:10.3390/cancers16183224)
Supplement: Supplementary file 1 [file cancers-16-03224-s001.zip]

Archive with 1 entries (1 files):
- cancers-3179406-supplementary.pdf
